# Supplementary material for: The Use of Cognitive Screening in Pharmacotherapy Trials for Cognitive Impairment Associated With Schizophrenia
Source: Front Psychiatry. 2019 Sep 6;10:648. doi: 10.3389/fpsyt.2019.00648 (PMC6743013; doi:10.3389/fpsyt.2019.00648)
Supplement: Supplementary file 1 [file Table_1.xlsx]

## Sheet: Supplementary Table 1
ClinicalTrials.gov identifier	Title	Drug	Phase (as listed)	Cognitive deficit inclusion criteria	Details	Affiliated publication link
NCT00044083	Clinical Trial of Tolcapone for Cognition in Schizophrenia	Tolcapone	2	No	N/A	No affiliated publication identified
NCT00077727	A Study of the Effectiveness and Safety of Galantamine Hydrobromide on Cognitive Impairment in Patients With Schizophrenia.	Galantamine Hydrobromide	2	Yes	Not reported	http://filehosting.pharmacm.com/DownloadService.ashx?client=CTR_JNJ_6051&studyid=1085&filename=CR004366_CSR.pdf
NCT00100165	Trial of DMXB-A in Schizophrenia	3-[2,4-Dimethoxybenzylidene]anabaseine	2	No	N/A	https://www.ncbi.nlm.nih.gov/pubmed/18381905?dopt=Abstract
NCT00129441	Gamma-Amino Butyric Acid (GABA)-A Alpha2/3 Study	MK-0777	2	Yes	Repeatable Battery for the Assessment of Neuropsychological Status (RBANS) total score < 90 (standardised control mean = 100 (SD = 15))	https://www.ncbi.nlm.nih.gov/pubmed/18923067?dopt=Abstract
NCT00149734	Addition of Ondansetron to Ongoing Antipsychotic Treatment for Schizophrenia	Ondansetron	3	No	N/A	No affiliated publication identified
NCT00161031	Atomoxetine as an Adjunct to Novel Antipsychotic Medication in the Treatment of Cognitive Deficits of Schizophrenia	Atomoxetine	Not reported	Yes	Repeatable Battery for the Assessment of Neuropsychological Status (RBANS) total score ≤ 90 (standardised control mean = 100 (SD = 15))	https://www.ncbi.nlm.nih.gov/pubmed/19358788?dopt=Abstract
NCT00176423	Efficacy Study of Galantamine for Cognitive Impairments in Schizophrenia	Galantamine	4	Yes	Repeatable Battery for the Assessment of Neuropsychological Status (RBANS) total score ≤ 90 (standardised control mean = 100 (SD = 15))	https://www.ncbi.nlm.nih.gov/pubmed/17986678?dopt=Abstract
NCT00178971	Serotonin 1A Agonists and Cognition in Schizophrenia	Buspirone	3	No	N/A	No affiliated publication identified
NCT00179465	Treating Schizophrenia by Correcting Abnormal Brain Development	Tiagabine	3	No	N/A	No affiliated publication identified
NCT00206947	The CAMPUS Project: Cholinergic Augmentation of Cognitive Deficits in Schizophrenia	Donepezil	2	No	N/A	No affiliated publication identified
NCT00216281	Efficacy and Safety Study of Clozapine Augmented by Atomoxetine Versus Clozapine Augmented by Placebo in Patients With Chronic Resistant Schizophrenia	Atomoxetine	3	No	N/A	No affiliated publication identified
NCT00222235	Adjunctive Treatment for Decreasing Symptoms of Schizophrenia	D-cycloserine	2/3	No	N/A	https://www.ncbi.nlm.nih.gov/pubmed/17898352?dopt=Abstract
NCT00235352	Trial of Ampakine Added to Clozapine, Olanzapine or Risperidone in Patients With Schizophrenia (CX516)	Ampakine	2/3	No	N/A	https://www.ncbi.nlm.nih.gov/pubmed/17487227?dopt=Abstract
NCT00306475	Does The Addition Of Divalproex Sodium ER To An Atypical Antipsychotic Drug (APD) Improve Cognition And Psychopathology In Outpatients With Schizophrenia (SCH) Or Schizoaffective Disorder (SAD)?	Divalproex Sodium	4	No	N/A	No affiliated publication identified
NCT00314639	Modafinil as an Adjunctive on Cognitive Functioning in Patients With Schizophrenia	Modafinil	2	Yes	Color trail test, Mesulam and Weintraub Cancellation Test, Stroop test or Continuous Performance Test-II score ≥ 1 SD below healthy norm performance	No affiliated publication identified
NCT00320736	Galantamine for Cognition in People With Schizophrenia	Galantamine	4	No	N/A	No affiliated publication identified
NCT00373672	Effects of Armodafinil on Cognition for Patients With Schizophrenia or Schizoaffective Disorder	Armodafinil	4	No	N/A	https://www.ncbi.nlm.nih.gov/pubmed/21641776?dopt=Abstract
NCT00375050	Treatment of Refractory Schizophrenia With Riluzole	Riluzole	Not reported	No	N/A	No affiliated publication identified
NCT00420498	Effects of Atomoxetine on Cognitive Function in Schizophrenia	Atomoxetine	2	Yes	Visuospatial working memory task score ≥ 1 SD below average	https://www.ncbi.nlm.nih.gov/pubmed/18995989
NCT00423943	Modafinil for Treatment of Cognitive Dysfunction in Schizophrenia	Modafinil	4	No	N/A	https://www.ncbi.nlm.nih.gov/pmc/articles/PMC4793107/
NCT00425815	Org 24448 (Ampakine) for Cognitive Deficits in Schizophrenia	Ampakine	2	No - though excludes very high performers	Participants were required to score ≥ 1 SD below maximum on one or more of the following MCCB tests: Letter-Number Span; Hopkins Verbal Learning Test; Continuous Performance Test	No affiliated publication identified
NCT00435370	Effectiveness of Tropisetron Plus Risperidone for Improving Cognitive and Perceptual Disturbances in Schizophrenia	Tropisetron	3	No	N/A	No affiliated publication identified
NCT00439634	Efficacy and Safety of AVE1625 as a Co-treatment With Antipsychotic Therapy in Schizophrenia (CONNECT)	Drinabant	2	No	N/A	No affiliated publication identified
NCT00469664	Guanfacine Adjunctive Treatment to Atypical Antipsychotics for Cognitive Dysfunction in Schizophrenia (Guanfacine)	Guanfacine	4	Yes	California Verbal Learning Test (CVLT) score ≥ 2 SD below normal performance	No affiliated publication identified
NCT00482430	MK0557 for the Treatment of Cognitive Impairment in Patients With Schizophrenia (0557-027)	MK-0557	2	No	N/A	No affiliated publication identified
NCT00487942	Efficacy and Safety of Armodafinil as Adjunctive Therapy in Schizophrenic Adults With Cognitive Deficits	Armodafinil	2	No	N/A	https://www.ncbi.nlm.nih.gov/pubmed/20816042?dopt=Abstract
NCT00488163	Pilot Study of Atomoxetine To Enhance COgnition In Patients With Schizophrenia	Atomoxetine	4	No	N/A	https://www.ncbi.nlm.nih.gov/pubmed/18204342
NCT00492349	Varenicline Adjunctive Treatment in Schizophrenia	Varenicline	4	No	N/A	https://www.ncbi.nlm.nih.gov/pubmed/21810630?dopt=Abstract
NCT00505076	Treatment Study for Cognitive Deficits in Schizophrenia (TURNS)	MK-0777	2	No - though excludes very high performers	Participants were required to score ≥ 1 SD below maximum on one or more of the following MCCB tests: Letter-Number Span; Hopkins Verbal Learning Test; Continuous Performance Test	https://www.ncbi.nlm.nih.gov/pubmed/21145041?dopt=Abstract
NCT00505765	A Multicenter Study of NAP (AL-108) in Schizophrenia (AL-108)	Davunetide	2	No - though excludes very high performers	Participants were required to score ≥ 1 SD below maximum on one or more of the following MCCB tests: Letter-Number Span; Hopkins Verbal Learning Test; Continuous Performance Test	https://www.ncbi.nlm.nih.gov/pubmed/22169248
NCT00506077	MK0249 for the Treatment of Cognitive Impairment in Patients With Schizophrenia (0249-016)	MK-0249	2	No - though excludes very high performers	Very high performers excluded (details not reported)	https://www.ncbi.nlm.nih.gov/pubmed/23523692?dopt=Abstract
NCT00514449	Systematic Evaluation of Antiviral Medication in Schizophrenia (SEAMS)	Valacyclovir	2	No	N/A	https://www.ncbi.nlm.nih.gov/pubmed/22446565?dopt=Abstract
NCT00523445	The Effects of Varenicline on Cognitive Function in Patients With Schizophrenia	Varenicline	3	No	N/A	https://www.ncbi.nlm.nih.gov/pubmed/22048460
NCT00528905	Proof of Concept Study of Cognitive Improvement in Patients With Schizophrenia (HALO)	AZD3480	2	No	N/A	https://www.ncbi.nlm.nih.gov/pubmed/22088556
NCT00548327	The Effects of Atomoxetine on Cognition and Brain Function Based on Catechol-O-methyltransferase(COMT) Genotype (Atomoxetine)	Atomoxetine	2	No	N/A	No affiliated publication identified
NCT00573417	A Placebo-Controlled Trial of Modafinil (Provigil) Added to Clozapine in Patients With Schizophrenia	Modafinil	4	No	N/A	https://www.ncbi.nlm.nih.gov/pubmed/19689921?dopt=Abstract
NCT00575666	Intranasal Insulin Treatment in Patients With Schizophrenia	Insulin	4	No	N/A	https://www.ncbi.nlm.nih.gov/pubmed/23422397
NCT00588731	Cannabidiol Treatment of Cognitive Dysfunction in Schizophrenia	Cannabidiol	2	Yes	Hopkins Verbal Learning Test score ≥ 1 SD below the general population mean	https://www.ncbi.nlm.nih.gov/pubmed/29619533?dopt=Abstract
NCT00604760	Study to Evaluate the Safety and Efficacy of MEM 3454 as Adjunctive Treatment in Combination With a Preexisting Antipsychotic in Patients With Cognitive Impairment Associated With Schizophrenia	RG3487	2	No	N/A	https://www.ncbi.nlm.nih.gov/pubmed/24549101
NCT00628394	Treating Cognition in Schizophrenia With Atomoxetine and Cognitive Remediation	Atomoxetine	4	No	N/A	No affiliated publication identified
NCT00669903	Study to Asses Pharmacodynamics, Pharmacokinetics, Safety and Tolerability of AZD0328 in Patients With Schizophrenia	AZD0328	2	No	N/A	No affiliated publication identified
NCT00690274	Study to Demonstrate Cognitive Enhancing Effects of BF2.649	Pitolisant	2	No	N/A	No affiliated publication identified
NCT00743847	A 6-Week Multicenter Trial Of Varenicline Tartrate For Cognitive Impairment In Subjects With Schizophrenia	Varenicline	2	No	N/A	No affiliated publication identified
NCT00802919	Varenicline for Cognitive Deficits and Cigarette Smoking in Schizophrenia - Efficacy and Predictors	Varenicline	4	Yes	Repeatable Battery for the Assessment of Neuropsychological Status (RBANS) total score < 90 (standardised control mean = 100 (SD = 15))	https://www.ncbi.nlm.nih.gov/pubmed/26730716?dopt=Abstract
NCT00848484	Treatment of Cognitive Impairment in Men With Schizophrenia (MK5757-005)	MK-5757	2	No	N/A	No affiliated publication identified
NCT00884897	Oxytocin and Social Cognition in Schizophrenia	Oxytocin	2	No	N/A	No affiliated publication identified
NCT00963924	D-cycloserine Augmentation of Cognitive Remediation in Schizophrenia	D-cycloserine	Not reported	No	N/A	https://www.ncbi.nlm.nih.gov/pubmed/24485587?dopt=Abstract
NCT00964041	Once Weekly D-cycloserine for Schizophrenia	D-cycloserine	4	No	N/A	No affiliated publication identified
NCT00968851	Safety and Cognitive Function Study of EVP-6124 in Patients With Schizophrenia	Encenicline	2	No	N/A	https://www.ncbi.nlm.nih.gov/pubmed/26089183
NCT01003379	TC-5619 as Augmentation Therapy to Improve Cognition in Outpatients With Cognitive Dysfunction in Schizophrenia	TC-5619	2	No	N/A	https://www.ncbi.nlm.nih.gov/pubmed/23303043
NCT01009060	Study to Evaluate the Efficacy and Safety of GSK239512 in Schizophrenia	GSK239512	2	No	N/A	https://www.ncbi.nlm.nih.gov/pubmed/25728831?dopt=Abstract
NCT01012167	Oxytocin or Galantamine Versus Placebo for the Treatment of Negative Symptoms and Cognitive Impairments in Schizophrenia (CIDAR-3)	Galantamine	2	No	N/A	https://www.ncbi.nlm.nih.gov/pubmed/28590362
NCT01028677	Oxytocin Treatment of Schizophrenia (OTS)	Oxytocin	Not reported	No	N/A	No affiliated publication identified
NCT01066403	Adjuvant Therapy With Pergolide in Treating Cognitive Deficits in Schizophrenia	Pergolide	Not reported	No	N/A	No affiliated publication identified
NCT01077700	Efficacy and Safety Study for Cognitive Deficits in Adult Subjects With Schizophrenia	ABT-288	2	No	N/A	https://www.ncbi.nlm.nih.gov/pubmed/24516190?dopt=Abstract
NCT01082588	Effects of Pravastatin on Cholesterol, Inflammation and Cognition in Schizophrenia	Pravastatin	4	No	N/A	https://www.ncbi.nlm.nih.gov/pubmed/25261882
NCT01095562	Safety and Efficacy Study for Cognitive Deficits in Adult Subjects With Schizophrenia	ABT-126	2	No	N/A	https://www.ncbi.nlm.nih.gov/pubmed/26940805
NCT01266174	Effects of Eltoprazine on Cognitive Impairment Associated With Schizophrenia (CIAS) in Adults	Eltoprazine	2	No - though excludes very high performers	Participants were required to score ≥ 1 SD below maximum on one or more of the following MCCB tests: Letter-Number Span; Hopkins Verbal Learning Test; Continuous Performance Test	No affiliated publication identified
NCT01400477	Nicotinic Receptors and Schizophrenia	3-[2,4-Dimethoxybenzylidene]anabaseine	2	No	N/A	https://www.ncbi.nlm.nih.gov/pubmed/28825423?dopt=Abstract
NCT01433055	Adjunctive Minocycline in Clozapine Treated Schizophrenia Patients	Minocycline	Not reported	No	N/A	https://www.ncbi.nlm.nih.gov/pubmed/26082974?dopt=Abstract
NCT01490567	A Double-blind, Placebo-controlled Trial of Donepezil Adjunctive Treatment for Cognitive Impairment in Schizophrenia	Donepezil	4	No	N/A	https://www.ncbi.nlm.nih.gov/pubmed/25075190
NCT01514682	Anti-Inflammatory Treatment of Schizophrenia	Anti-inflammatory combination (salsalate + fluvastatin + omega-3-fatty acids)	Not reported	No	N/A	https://clinicaltrials.gov/ProvidedDocs/82/NCT01514682/Prot_SAP_000.pdf
NCT01655680	A Study to Evaluate ABT-126 for the Treatment of Cognitive Deficits in Schizophrenia	ABT-126	2	No	N/A	https://www.ncbi.nlm.nih.gov/pubmed/27319970?dopt=Abstract
NCT01678755	A Phase 2 Study to Evaluate ABT-126 for the Treatment of Cognitive Deficits in Schizophrenia	ABT-126	2	No	N/A	https://www.ncbi.nlm.nih.gov/pubmed/28922590?dopt=Abstract
NCT01712646	Daily Intranasal Oxytocin for Childhood-Onset Schizophrenia	Oxytocin	2	No	N/A	No affiliated publication identified
NCT01714661	Study of EVP-6124 (Alpha-7 nAChR) as an Adjunctive Pro-Cognitive Treatment in Schizophrenia Subjects on Chronic Stable Atypical Antipsychotic Therapy	Encenicline	3	No	N/A	No affiliated publication identified
NCT01716975	Study of EVP-6124 (Alpha-7 nAChR) as an Adjunctive Pro-Cognitive Treatment in Schizophrenia Subjects on Chronic Stable Atypical Antipsychotic Therapy	Encenicline	3	No	N/A	No affiliated publication identified
NCT01730768	A Study to Evaluate the Effects of Once Daily Doses of AQW051 on Cognition, in Stable Schizophrenia Patients	AQW051	2	Yes	≥ 25 errors on Continuous Paired Associate Learning task (CogState) on each of the three practice sessions at screening, and at baseline. If one or more of the three sessions was performed with < 25 errors, the subject was not eligible	https://www.novctrd.com/CtrdWeb/displaypdf.nov?trialresultid=12903
NCT01794897	Valacyclovir Augmentation for Cognitive and Functional Remediation in Schizophrenia	Valacyclovir	4	No	N/A	No affiliated publication identified
NCT01874756	The Efficacy and Safety of a Selective Estrogen Receptor Beta Agonist (LY500307) for Negative Symptoms and Cognitive Impairment Associated With Schizophrenia (Beta)	LY500307	2	No	N/A	No affiliated publication identified
NCT02001103	Memantine add-on for Cognitive and Negative Symptoms of Schizophrenia	Memantine	3	No	N/A	No affiliated publication identified
NCT02008773	A Double-Blind Trial of Adjunctive Valacyclovir to Improve Cognition in Early Phase Schizophrenia (VISTA)	Valacyclovir	2	No	N/A	https://www.ncbi.nlm.nih.gov/pubmed/30478008?dopt=Abstract
NCT02011750	Pilot Trial of Valproate as Adjunctive Treatment for Toxoplasma Gondii Infection in Early Course Schizophrenia	Sodium Valproate	4	No	N/A	No affiliated publication identified
NCT02069392	Nicotinic Enhancement of Cognitive Remediation Training in Schizophrenia	Nicotine polacrilex	Not reported	No	N/A	No affiliated publication identified
NCT02281773	A Study to Investigate the Efficacy, Safety and Tolerability of Four Different Doses of BI 409306 Compared to Placebo Given for 12 Weeks in Patients With Schizophrenia on Stable Antipsychotic Treatment	BI 409306	2	No	N/A	https://www.ncbi.nlm.nih.gov/pubmed/29718385
NCT02538081	Nicotinic Receptors and Schizophrenia	3-[2,4-Dimethoxybenzylidene]anabaseine	4	No	N/A	No affiliated publication identified
NCT02796859	Siltuximab in Schizophrenia	Siltuximab	2	No	N/A	No affiliated publication identified
NCT02832037	Clinical Trial of BI 425809 Effect on Cognition and Functional Capacity in Schizophrenia	BI 425809	2	No	N/A	No affiliated publication identified
NCT02855411	A Study To Evaluate The Safety And Efficacy Of PF-04958242 In Subjects With Cognitive Impairment Associated With Schizophrenia (CIAS)	PF-04958242	2	No	N/A	No affiliated publication identified
NCT02906553	The Role of Nitric Oxide in Cognition in Schizophrenia (NOC)	Glyceryl Trinitrate	Not reported	No	N/A	No affiliated publication identified
NCT02953639	A Study to Evaluate the Effects of Basmisanil in Participants With Cognitive Impairment Associated With Schizophrenia (CIAS) Treated With Antipsychotics	Basmisanil	2	No	N/A	No affiliated publication identified
NCT03034356	Reducing Hippocampal Hyperactivity and Improving Cognition in Schizophrenia	Levetiracetam	Not reported	No	N/A	No affiliated publication identified
NCT03245437	Target Engagement and Response to Oxytocin	Oxytocin	4	No	N/A	No affiliated publication identified
NCT03271866	Metformin Treatment on Cognitive Impairment of Schizophrenia Co-morbid Metabolic Syndrome	Metformin	Not reported	No	N/A	No affiliated publication identified
NCT03319953	A Randomized, Double-Blind, Placebo Controlled, Two-Period Cross-Over, Proof of Activity Study to Evaluate the Effects of TAK-041 on Motivational Anhedonia as Add-On to Antipsychotics in Subjects With Stable Schizophrenia	TAK-041	2	No	N/A	No affiliated publication identified
NCT03557931	A Study to Assess the Safety and Efficacy of ASP4345 as Add-on Treatment for Cognitive Impairment in Subjects With Schizophrenia on Stable Doses of Antipsychotic Medication	ASP4345	2	No	N/A	No affiliated publication identified
NCT03745820	A Study to Evaluate the Safety and Efficacy of BIIB104 in Participants With Cognitive Impairment Associated With Schizophrenia (CIAS)	PF-04958242	2	No - though excludes very high performers	MCCB Working Memory T-score < 60 on the Letter Number Span and Spatial Span tasks at screening	No affiliated publication identified
